# Supplementary material for: Deciphering the Virome of Culex vishnui Subgroup Mosquitoes, the Major Vectors of Japanese Encephalitis, in Japan
Source: Viruses. 2020 Feb 28;12(3):264. doi: 10.3390/v12030264 (PMC7150981; doi:10.3390/v12030264)
Supplement: Supplementary file 1 [file viruses-12-00264-s001.zip]

Archive with 4 entries (4 files):
- Supplementary Figures.pdf
- Supplementary Table S1.pdf
- Supplementary Table S2.pdf
- Supplementary Table S3-4.pdf
